# Supplementary material for: Transcription factor enrichment analysis (TFEA) quantifies the activity of multiple transcription factors from a single experiment
Source: Commun Biol. 2021 Jun 2;4:661. doi: 10.1038/s42003-021-02153-7 (PMC8172830; doi:10.1038/s42003-021-02153-7)
Supplement: Supplementary file 3 — Supplementary Data 1 [file 42003_2021_2153_MOESM3_ESM.xlsx]

## Sheet: TOC
	This file contains the accession numbers of data utilized in the Rubin et. al. paper.
	Each tab contains the accession numbers associated with a different figure within the main paper.
	Tab Label	Contents
	Sup Tab 1	Figure 3 Accession Table
	Sup Tab 2	Figure 5 FANTOM Project Numbers Table
	Sup Tab 3	Figure 6 Accession Table
	Sup Tab 4	Supplemental Figure 6 Accession Table

## Sheet: Sup Tab 1
Supplmentary Tab 1
Figure 3 Accession Table
Target	Treatment	Data Type	Cell Type	Accession
Nascent RNA	DMSO 1hr	GRO-seq	HCT116	SRR1105736 \\
Nascent RNA	DMSO 1hr	GRO-seq	HCT116	SRR1105737 \\
Nascent RNA	Nutlin-3a 1hr	GRO-seq	HCT116	SRR1105738 \\
Nascent RNA	Nutlin-3a 1hr	GRO-seq	HCT116	SRR1105739 \\
Accession numbers used in Figure 3, data from Allen 2014.

## Sheet: Sup Tab 2
Supplmentary Tab 2
Figure 5 FANTOM Project Numbers Table
Target	Treatment	Data Type	Cell Type	Project Numbers
Capped RNA	LPS 0hr	CAGE	Macrophage donor2	12796-136F6
Capped RNA	LPS 0.25hr	CAGE	Macrophage donor2	12797-136F7
Capped RNA	LPS 0.5hr	CAGE	Macrophage donor2	12798-136F8
Capped RNA	LPS 0.75hr	CAGE	Macrophage donor2	12799-136F9
Capped RNA	LPS 1hr	CAGE	Macrophage donor2	12800-136G1
Capped RNA	LPS 1.3hr	CAGE	Macrophage donor2	12801-136G2
Capped RNA	LPS 2hr	CAGE	Macrophage donor2	12803-136G4
Capped RNA	LPS 2.5hr	CAGE	Macrophage donor2	12804-136G5
Capped RNA	LPS 3hr	CAGE	Macrophage donor2	12805-136G6
Capped RNA	LPS 3.5hr	CAGE	Macrophage donor2	12806-136G7
Capped RNA	LPS 4hr	CAGE	Macrophage donor2	12807-136G8
Capped RNA	LPS 5hr	CAGE	Macrophage donor2	12808-136G9
Capped RNA	LPS 8hr	CAGE	Macrophage donor2	12811-136H3
Capped RNA	LPS 10hr	CAGE	Macrophage donor2	12812-136H4
Capped RNA	LPS 12hr	CAGE	Macrophage donor2	12813-136H5
Capped RNA	LPS 14hr	CAGE	Macrophage donor2	12814-136H6
Capped RNA	LPS 16hr	CAGE	Macrophage donor2	12815-136H7
Capped RNA	LPS 18hr	CAGE	Macrophage donor2	12816-136H8
Capped RNA	LPS 20hr	CAGE	Macrophage donor2	12817-136H9
Capped RNA	LPS 22hr	CAGE	Macrophage donor2	12818-136I1
Capped RNA	LPS 24hr	CAGE	Macrophage donor2	12819-136I2
Capped RNA	LPS 36hr	CAGE	Macrophage donor2	12820-136I3
Capped RNA	LPS 48hr	CAGE	Macrophage donor2	12821-136I4
Project numbers used in Figure 5, data from Forrest 2014, Baillie 2017, LPS: lipopolysaccharide

## Sheet: Sup Tab 3
Supplmentary Tab 3
Figure 6 Accession Table
Target	Treatment	Data Type	Cell Type	Accession
ATAC	Dex 0hr	ATAC-seq	A549	ENCSR220ASC
ATAC	Dex 1hr	ATAC-seq	A549	ENCSR139OYS
ATAC	Dex 4hr	ATAC-seq	A549	ENCSR288YMH
ATAC	Dex 8hr	ATAC-seq	A549	ENCSR074AHH
ATAC	Dex 12hr	ATAC-seq	A549	ENCSR265ZXX
DNase	Dex 0hr	DNase-seq	A549	ENCSR136DNA
DNase	Dex 30min	DNase-seq	A549	ENCSR406EMB
DNase	Dex 1hr	DNase-seq	A549	ENCSR384KCZ
DNase	Dex 2hr	DNase-seq	A549	ENCSR837VHE
DNase	Dex 3hr	DNase-seq	A549	ENCSR294XUZ
DNase	Dex 4hr	DNase-seq	A549	ENCSR599WJC
DNase	Dex 5hr	DNase-seq	A549	ENCSR565WPR
DNase	Dex 6hr	DNase-seq	A549	ENCSR077EYC
DNase	Dex 7hr	DNase-seq	A549	ENCSR347CEH
DNase	Dex 8hr	DNase-seq	A549	ENCSR660OQE
DNase	Dex 10hr	DNase-seq	A549	ENCSR128IVG
DNase	Dex 12hr	DNase-seq	A549	ENCSR523FJT
EP300	Dex 0hr	ChIP-seq	A549	ENCSR886OEO
EP300	Dex 5min	ChIP-seq	A549	ENCSR602BTS
EP300	Dex 10min	ChIP-seq	A549	ENCSR174FJD
EP300	Dex 15min	ChIP-seq	A549	ENCSR788VKG
EP300	Dex 20min	ChIP-seq	A549	ENCSR167QIJ
EP300	Dex 25min	ChIP-seq	A549	ENCSR044IFH
EP300	Dex 30min	ChIP-seq	A549	ENCSR260WCE
EP300	Dex 1hr	ChIP-seq	A549	ENCSR358ELZ
EP300	Dex 2hr	ChIP-seq	A549	ENCSR770OTI
EP300	Dex 3hr	ChIP-seq	A549	ENCSR047EVQ
EP300	Dex 4hr	ChIP-seq	A549	ENCSR145YCX
EP300	Dex 5hr	ChIP-seq	A549	ENCSR610RKF
EP300	Dex 6hr	ChIP-seq	A549	ENCSR841ASB
EP300	Dex 7hr	ChIP-seq	A549	ENCSR467VXG
EP300	Dex 8hr	ChIP-seq	A549	ENCSR561ZRE
EP300	Dex 10hr	ChIP-seq	A549	ENCSR792VMN
EP300	Dex 12hr	ChIP-seq	A549	ENCSR124VXG
H3K27ac	Dex 0hr	ChIP-seq	A549	ENCSR778NQS
H3K27ac	Dex 5min	ChIP-seq	A549	ENCSR734FLK
H3K27ac	Dex 10min	ChIP-seq	A549	ENCSR027BPE
H3K27ac	Dex 15min	ChIP-seq	A549	ENCSR325VCV
H3K27ac	Dex 20min	ChIP-seq	A549	ENCSR864KVZ
H3K27ac	Dex 25min	ChIP-seq	A549	ENCSR480OHP
H3K27ac	Dex 30min	ChIP-seq	A549	ENCSR102XUM
H3K27ac	Dex 1hr	ChIP-seq	A549	ENCSR242TBH
H3K27ac	Dex 2hr	ChIP-seq	A549	ENCSR614NPG
H3K27ac	Dex 3hr	ChIP-seq	A549	ENCSR350EFV
H3K27ac	Dex 4hr	ChIP-seq	A549	ENCSR543ZVZ
H3K27ac	Dex 5hr	ChIP-seq	A549	ENCSR716XDB
H3K27ac	Dex 6hr	ChIP-seq	A549	ENCSR340NAL
H3K27ac	Dex 7hr	ChIP-seq	A549	ENCSR569IBY
H3K27ac	Dex 8hr	ChIP-seq	A549	ENCSR250EHC
H3K27ac	Dex 10hr	ChIP-seq	A549	ENCSR180YHA
H3K27ac	Dex 12hr	ChIP-seq	A549	ENCSR435JKM
H3K4me1	Dex 0hr	ChIP-seq	A549	ENCSR636PIN
H3K4me1	Dex 30min	ChIP-seq	A549	ENCSR593RGY
H3K4me1	Dex 1hr	ChIP-seq	A549	ENCSR537FVU
H3K4me1	Dex 2hr	ChIP-seq	A549	ENCSR726MAP
H3K4me1	Dex 3hr	ChIP-seq	A549	ENCSR171ZJG
H3K4me1	Dex 4hr	ChIP-seq	A549	ENCSR949IDI
H3K4me1	Dex 5hr	ChIP-seq	A549	ENCSR225AOO
H3K4me1	Dex 6hr	ChIP-seq	A549	ENCSR868MLT
H3K4me1	Dex 7hr	ChIP-seq	A549	ENCSR462JVS
H3K4me1	Dex 8hr	ChIP-seq	A549	ENCSR404OLV
H3K4me1	Dex 10hr	ChIP-seq	A549	ENCSR954HUB
H3K4me1	Dex 12hr	ChIP-seq	A549	ENCSR529YKU
H3K4me2	Dex 0hr	ChIP-seq	A549	ENCSR410BCN
H3K4me2	Dex 30min	ChIP-seq	A549	ENCSR215DID
H3K4me2	Dex 1hr	ChIP-seq	A549	ENCSR692JHM
H3K4me2	Dex 2hr	ChIP-seq	A549	ENCSR124YCC
H3K4me2	Dex 3hr	ChIP-seq	A549	ENCSR918VQU
H3K4me2	Dex 4hr	ChIP-seq	A549	ENCSR834LCU
H3K4me2	Dex 5hr	ChIP-seq	A549	ENCSR555EAA
H3K4me2	Dex 6hr	ChIP-seq	A549	ENCSR905REY
H3K4me2	Dex 7hr	ChIP-seq	A549	ENCSR016PSC
H3K4me2	Dex 8hr	ChIP-seq	A549	ENCSR774KCU
H3K4me2	Dex 10hr	ChIP-seq	A549	ENCSR766NHB
H3K4me2	Dex 12hr	ChIP-seq	A549	ENCSR428DFL
H3K4me3	Dex 0hr	ChIP-seq	A549	ENCSR203XPU
H3K4me3	Dex 30min	ChIP-seq	A549	ENCSR677QYM
H3K4me3	Dex 1hr	ChIP-seq	A549	ENCSR928FDN
H3K4me3	Dex 2hr	ChIP-seq	A549	ENCSR252FZA
H3K4me3	Dex 3hr	ChIP-seq	A549	ENCSR483JJT
H3K4me3	Dex 4hr	ChIP-seq	A549	ENCSR901AAW
H3K4me3	Dex 5hr	ChIP-seq	A549	ENCSR524UOX
H3K4me3	Dex 6hr	ChIP-seq	A549	ENCSR646OPC
H3K4me3	Dex 7hr	ChIP-seq	A549	ENCSR285FZP
H3K4me3	Dex 8hr	ChIP-seq	A549	ENCSR618MUP
H3K4me3	Dex 10hr	ChIP-seq	A549	ENCSR139DGM
H3K4me3	Dex 12hr	ChIP-seq	A549	ENCSR944WVU
H3K9me3	Dex 0hr	ChIP-seq	A549	ENCSR775TAI
H3K9me3	Dex 30min	ChIP-seq	A549	ENCSR109KEL
H3K9me3	Dex 1hr	ChIP-seq	A549	ENCSR954SQX
H3K9me3	Dex 2hr	ChIP-seq	A549	ENCSR936UEX
H3K9me3	Dex 3hr	ChIP-seq	A549	ENCSR354ERB
H3K9me3	Dex 4hr	ChIP-seq	A549	ENCSR037DAC
H3K9me3	Dex 5hr	ChIP-seq	A549	ENCSR299MNA
H3K9me3	Dex 6hr	ChIP-seq	A549	ENCSR032SCO
H3K9me3	Dex 7hr	ChIP-seq	A549	ENCSR873VJA
H3K9me3	Dex 8hr	ChIP-seq	A549	ENCSR791BNU
H3K9me3	Dex 10hr	ChIP-seq	A549	ENCSR013RTF
H3K9me3	Dex 12hr	ChIP-seq	A549	ENCSR451MJX
Accession numbers used in Figure 6, data from Davis 2018, Mcdowell2018. Dex: dexamethasone.

## Sheet: Sup Tab 4
Supplmentary Tab 4
Supplemental Figure 6 Accession Table
Target	Treatment	Data Type	Cell Type	Accession
REST	NA	ChIP-seq	MCF7	ENCFF001UNH
REST	NA	ChIP-seq	MCF7	ENCFF001UNI
p53	Input	ChIP-seq	HCT116	SRR4090089
p53	DMSO 12 hr	ChIP-seq	HCT116	SRR4090090
p53	Nutlin-3a 12 hr	ChIP-seq	HCT116	SRR4090091
p53	Input	ChIP-seq	MCF7	SRR4090092
p53	DMSO 12 hr	ChIP-seq	MCF7	SRR4090093
p53	Nutlin-3a 12 hr	ChIP-seq	MCF7	SRR4090094
p53	Input	ChIP-seq	SJSA	SRR4090095
p53	DMSO 12 hr	ChIP-seq	SJSA	SRR4090096
p53	Nutlin-3a 12 hr	ChIP-seq	SJSA	SRR4090097
Accession numbers used in Supplemental Figure 6, data from Davis 2018, Andrysik 2017.
